# Supplementary material for: An open spatial capture–recapture model for estimating density, movement, and population dynamics from line‐transect surveys
Source: Ecol Evol. 2021 May 3;11(12):7354–65. doi: 10.1002/ece3.7566 (PMC8216936; doi:10.1002/ece3.7566)
Supplement: Supplementary file 1 — Supplementary Material [file ECE3-11-7354-s002.R]

#############################################
# Simulation and model code for Gowan et al. 2021
# Open spatial capture-recapture model for line-transect surveys
############### Modified Mar 09, 2021 ####################################

#Spatial Jolly Seber model
# recruitment as quadratic function of time
# survival as linear function of time
# density a function of covariates, gridded state space
# multinomial movement a function of covariates
#Search encounter data, traps as lines


#############################################
# Simulate data
#############################################


T = 8 #number of primary periods
K = rep(5, T)  #vector, number of secondary occasions for each primary period
M = 100 #maximum total number of individuals during entire study

#########
# Open population dynamics
#########

stime = 1:T
stime = (stime - mean(stime)) / sd(stime) #standardize

#recruitment, quadratic function of time
#here, probability of re-entry is same as probability of 1st entry
b.gam <- c(0.2, -0.8, -1.3)
lgam <- b.gam[1] + (b.gam[2]*stime) + (b.gam[3]*(stime^2))
gamma = plogis(lgam)
plot(gamma ~ stime, type='b', ylim=c(0,1), col=1)

#survival, linear function of time
b.phi <- c(1.5, -1) #group2
lphi <- b.phi[1] + (b.phi[2]*stime[1:(T-1)])
phi = plogis(lphi)
plot(phi ~ stime[1:(T-1)], type='b', ylim=c(0,1), col=1)

# Simulate alive state
# individuals can enter and leave population multiple times
z <- matrix(0, M, T) #store state
for (i in 1:M){
  #First primary
  z[i,1] <- rbinom(1, 1,  gamma[1])
  #remaining primary's
  for (t in 2:T){
    mu <- (phi[t-1]*z[i,t-1]) + (gamma[t]*(1-z[i,t-1]))
    z[i,t] <- rbinom(1, 1, mu) #is individual in population at time t?
  } #t
} #i

#Derived parameters
recruit <- matrix(0, M, T)
recruit[,1] <- z[,1]
for (t in 2:T){
  recruit[,t] <- (1-z[,t-1]) * z[,t]
} #t

N = numeric(T) #abundance in each primary period
R = numeric(T) #entries (recruits) in each primary period
for (t in 1:T){
  N[t] <- sum(z[,t])           # abundance
  R[t] <- sum(recruit[,t])  # Number of entries
} #t
r = R[2:T] / N[1:(T-1)] #per-capita recruitment
# Super-population size (number in population at any time during study)
Nsuper = length(which(rowSums(z) > 0))


#############
# State-space with spatial covariate
#############

library(raster)
library(lattice)
xlim <- c(-1, 4) #x and y boundaries
ylim <- c(-1, 5)
reso <- 0.5 #cell size/resolution
x <- raster(xmn = xlim[1], xmx = xlim[2], 
            ymn = ylim[1], ymx = ylim[2], 
            res=reso)
x
values(x) <- 1:ncell(x) #raster value = cell number
plot(x)

#save raster info in data frame
dat <- as.data.frame(coordinates(x)) #xy coordinates of each cell
dat$Area <- rep( res(x)[1]*res(x)[2], ncell(x)) #area of pixels
dat$CellID <- 1:nrow(dat)

#distance matrix for all pixels in state space
nPix <- nrow(dat)
distMat = matrix(NA, nPix, nPix)
for(i in 1:nPix) {
  distMat[i,] <- sqrt((dat$x[i] - dat$x)^2 + (dat$y[i] - dat$y)^2)
}

#length of pixel side (assuming all pixels are square and equal size)
side <- sqrt(dat$Area[1]) 

#spatial covariate (varies with primary period)
temp.dat <- matrix(NA, nrow=nPix, ncol=T)
for (i in 1:T) {
  temp <- -2 * distMat[sample(1:nPix, 1),] # a function of distance from cell ID
  temp.dat[,i] <- rnorm(length(temp), temp, 0.2)
}
#standardize
mean.temp <- mean(temp.dat)
sd.temp <- sd(temp.dat)
for (i in 1:T) {
  temp.dat[,i] <- (temp.dat[,i] - mean.temp) / sd.temp
}
levelplot(temp.dat[,1] ~ dat$x + dat$y, aspect="iso", col.regions=terrain.colors(100) )


#############
# Density of Activity centers (independent across primary periods)
#############

beta1 <- 0 #covariate effect
beta2 <- -1.2 #covariate^2 effect

D <- matrix(NA, nPix, T) #expected relative Density in each pixel, for each primary period
pi.d <- matrix(NA, nPix, T) #probabilities for activity centers for each primary period
for (t in 1:T){
  D[,t] <- exp(beta1*temp.dat[,t] + beta2*(temp.dat[,t]^2))
  pi.d[,t] <- D[,t]/sum(D[,t])
} #t
levelplot(D[,1] ~ dat$x + dat$y, aspect="iso", col.regions=terrain.colors(100) )

s <- matrix(NA, M, T) #to store activity centers (pixel ID) for each primary period
for (t in 1:T){
  alive <- which(z[,t]==1) #individuals alive (in pop)
  for(i in alive){
    s[i,t] <- which(rmultinom(1, 1, pi.d[,t]) == 1)
  }
}

#plot
par(mfrow=c(2,4))
for (t in 1:T){
  plot(dat$y ~ dat$x, asp=1)
  points(dat$y[s[,t]] ~ dat$x[s[,t]], pch=20, col='green')
} #t


#############
# Movement
#############

move.sigma <- 1 #larger value here means larger movement distances
move.alpha = 1/(2*(move.sigma^2))

#location on each secondary occasion
UPix <- array(NA, dim=c(M,max(K),T))
Ux <- array(NA, dim=c(M,max(K),T))
Uy <- array(NA, dim=c(M,max(K),T))
for(i in 1:M){ # Loop over individuals
  for(t in 1:T){ # Loop over primary occasions
    if(z[i,t]==1){ #only simulate if alive (in pop)
      # Pixel containing U location is a multinomial based on distance and covariate
      pix.dist <- distMat[s[i,t],] #distance between activity center and all pixels in state space
      pix.mu <- exp((-move.alpha * pix.dist^2) + 
                      beta1*temp.dat[,t] + beta2*(temp.dat[,t]^2) ) 
      pi.move <- pix.mu/sum(pix.mu) #standardize to sum to 1
      for (k in 1:K[t]){ # Loop over secondary occasions
        UPix[i,k,t] <- which(rmultinom(1, 1, pi.move) == 1) #pixel containing U location
        Ux[i,k,t] <- runif(1, -(side/2), (side/2)) + dat$x[UPix[i,k,t]]
        Uy[i,k,t] <- runif(1, -(side/2), (side/2)) + dat$y[UPix[i,k,t]]
      } #k
    } #else, stays as NA
  } #t
} #i

#plot locations for 2nd primary
par(mfrow=c(1,1))
plot(dat$y ~ dat$x, asp=1)
alive <- which(z[,2]==1) #individuals alive (in pop)
points(dat$y[s[alive[1],2]] ~ dat$x[s[alive[1],2]], pch=19, col='green') #AC of 1st alive guy in 2nd primary
points(Uy[alive[1],,2] ~ Ux[alive[1],,2], col='green')
for(i in alive){ # Loop over individuals
  points(dat$y[s[i,2]] ~ dat$x[s[i,2]], pch=19, col=i) #AC of next alive guy in 2nd primary
  points(Uy[i,,2]~Ux[i,,2], col=i)
} #i


##########
# Traps (transect lines)
##########

#use same lines for each occasion
ytr <- seq(from=0.5, to=3.5, by=1)  # y-coordinates for east-west transects
xl <- c(0,3) # x-coordinates for start and end points

# define transects using endpoints
tlines <- matrix(NA, length(ytr), 6) 
colnames(tlines) = c("x.start", "x.end", "y.start", "y.end", "slope", "intercept")
for(n in 1:length(ytr)){ # Loop over transect lines
  tlines[n,1:4] <- c(xl[1], xl[2], ytr[n], ytr[n]) #x.start, x.end, y.start, y.end
  tlines[n,5] <- (tlines[n,4] - tlines[n,3]) / (tlines[n,2] - tlines[n,1]) #slope = rise/run
  tlines[n,6] <- tlines[n,3] - (tlines[n,1]*tlines[n,5]) #intercept = y.start -x.start*slope
}

#Plot transect lines
l <- vector("list", dim(tlines)[1])
for (i in 1:dim(tlines)[1]) {
  l[[i]] <- Lines(list(Line(rbind(tlines[i, c("x.start","y.start")], tlines[i,c("x.end","y.end")]))), as.character(i))
}
lines(SpatialLines(l), col='red', lwd=3)

#use same locations for each occasion
lines.arr <- array(tlines, dim=c(dim(tlines)[1], dim(tlines)[2], max(K), T))
colnames(lines.arr) = c("x.start", "x.end", "y.start", "y.end", "slope", "intercept")
J = matrix(NA, T, max(K)) #number of lines on each occasion
for(t in 1:T){ # Loop over primary occasions
  J[t,1:K[t]] <- nrow(tlines) #number of lines that occasion
  for (k in 1:K[t]){ # Loop over secondary occasions
    lines.arr[1:J[t,k],,k,t] <- tlines[1:J[t,k],]
  } #k
} #t


##########
# calculate minimum distance between location and survey lines
##########

d <- array(NA, dim=c(M, max(K), T, dim(lines.arr)[1])) #to store distance between animal location and each transect on each occasion
min.d <- array(NA, dim=c(M, max(K), T)) #to store distance between animal location and closest transect on each occasion
for(i in 1:M){ # Loop over individuals
  for(t in 1:T){ # Loop over primary occasions
    if(z[i,t]==1){ #only calculate if alive (in pop)
      for(k in 1:K[t]){ # Loop over secondary occasions
        for(j in 1:J[t,k]){ # Loop over transects
          # calculate the coordinates of the closest point on the trackline as if the trackline did not end
          XonLine <- (Ux[i,k,t] + (lines.arr[j,"slope",k,t] * Uy[i,k,t]) - (lines.arr[j,"slope",k,t] * lines.arr[j,"intercept",k,t])) / (lines.arr[j,"slope",k,t]^2 + 1)
          YonLine <- lines.arr[j,"slope",k,t] * XonLine + lines.arr[j,"intercept",k,t]
          
          if( (XonLine >= lines.arr[j,"x.start",k,t] & XonLine <= lines.arr[j,"x.end",k,t]) | (XonLine <= lines.arr[j,"x.start",k,t] & XonLine >= lines.arr[j,"x.end",k,t]) ){
            # if the closest point is within the line's endpoints, then the minimum distance is the distance from the U location to that point
            d[i,k,t,j] <- sqrt((XonLine - Ux[i,k,t])^2 + (YonLine - Uy[i,k,t])^2)
          } else{
            # if the closest point is not within the endpoints, then the minimum distance is the distance to the closest endpoint 
            d[i,k,t,j] <- min(c(sqrt((lines.arr[j,"x.start",k,t] - Ux[i,k,t])^2 + (lines.arr[j,"y.start",k,t] - Uy[i,k,t])^2), sqrt((lines.arr[j,"x.end",k,t] - Ux[i,k,t])^2 + (lines.arr[j,"y.end",k,t] - Uy[i,k,t])^2)))
          }
        } #j
        min.d[i,k,t] <- min(d[i,k,t,1:J[t,k]]) # distance to closest point on closest line
      } #k
    } #else, stays as NA
  } #t
} #i


##########
# Detection
##########

# Half-normal
p0 = 0.8 #baseline
sigma <- 0.6   #distance effect
alpha1 = 1/(2*(sigma^2)) 

# observations
p <- array(NA, dim=c(M, max(K), T)) #to store detection probs
yall <- array(NA, dim=c(M, max(K), T)) #to store detections
 y.x <- array(NA, dim=c(M, max(K), T)) #to store observed locations
 y.y <- array(NA, dim=c(M, max(K), T)) #to store observed locations
for(i in 1:M){ # Loop over individuals
  for(t in 1:T){ # Loop over primary occasions
    if(z[i,t]==1){ #only evaluate if alive (in pop)
      for(k in 1:K[t]){ # Loop over secondary occasions
	    p[i,k,t] <- p0 * exp(-alpha1*(min.d[i,k,t]^2))
        yall[i,k,t] <- rbinom(1, 1, p[i,k,t])
        if (yall[i,k,t]==1) { #if detected, save locations
          y.x[i,k,t] <- Ux[i,k,t]
          y.y[i,k,t] <- Uy[i,k,t]
        } #if detected
      } #k
    } else {
        yall[i,1:K[t],t] <- 0 } #not detected if not alive
  } #t
} #i
plot(p~min.d)

#remove individuals never detected
missed <- which(rowSums(yall, na.rm=T)==0)
if(length(missed)==0){ # if all individuals detected at least once
  y <- yall
  y.x <- y.x
  y.y <- y.y
} else { # if some individuals never detected
  y <- yall[-missed,,]
  y.x <- y.x[-missed,,]
  y.y <- y.y[-missed,,]
}


#################
# Format data for model
#################

# data augmented capture histories
nind <- dim(y)[1] #number indiviudals detected
M = 120
y.aug <- array(0, dim=c(M, max(K), T))
y.aug[1:nind,,] <- y
y.aug.x <- array(NA, dim=c(M, max(K), T))
y.aug.x[1:nind,,] <- y.x
y.aug.y <- array(NA, dim=c(M, max(K), T))
y.aug.y[1:nind,,] <- y.y

# pixel and locations of detections
UPix.dat <- array(NA, dim=c(M,max(K),T))
UxInPix.dat <- array(NA, dim=c(M,max(K),T))
UyInPix.dat <- array(NA, dim=c(M,max(K),T))
for(i in 1:M){
  for(t in 1:T){
    for(k in 1:K[t]){
      if(y.aug[i,k,t]==1){		# if detected
        UPix.dat[i,k,t] <- which(sqrt((dat$x-y.aug.x[i,k,t])^2 + (dat$y-y.aug.y[i,k,t])^2)==min(sqrt((dat$x-y.aug.x[i,k,t])^2 + (dat$y-y.aug.y[i,k,t])^2)))	#which pixel is closest
        UxInPix.dat[i,k,t] <- y.aug.x[i,k,t] - dat$x[UPix.dat[i,k,t]]
        UyInPix.dat[i,k,t] <- y.aug.y[i,k,t] - dat$y[UPix.dat[i,k,t]]
      }
    } #k
  } #t
} #i


# data for model
j.data <- list(y=y.aug, UPix=UPix.dat, UxInPix=UxInPix.dat, UyInPix=UyInPix.dat,
               Sx=dat$x, Sy=dat$y, sst=temp.dat,
               distMat=distMat, stime=stime, lines.arr=lines.arr)
constants = list(M=M, T=T, K=K, J=J, nPixels=nPix, side=sqrt(dat$Area[1]))
#note, gamma is dependent on M, so don't monitor if M in simulations different than M in analysis
parameters <- c("N", "R", "phi",
				        "move.sigma", "beta1", "beta2",
                "p0", "sigma")


#################
# Initial values
#################

# Function for initial s, Upix, Ux, Uy
U.init <- function(nPix, M, T, K, y.aug, y.aug.x, y.aug.y, dat){
  
  # initial activity centers
  si <- matrix(NA, M, T)
  for(t in 1:T){
    si[,t] <- sample(1:nPix, M, replace=T)
    for(i in 1:nind){  #if animal ever observed, use its mean capture location as starting value for s
      if(sum(y.aug[i,,t], na.rm=T) > 0){
        meanX <-mean(as.numeric(y.aug.x[i,,t]), na.rm=T)  
        meanY <-mean(as.numeric(y.aug.y[i,,t]), na.rm=T)
        index <- which(sqrt((dat$x-meanX)^2+(dat$y-meanY)^2)==min(sqrt((dat$x-meanX)^2+(dat$y-meanY)^2)))	#which SS pixel is closest to mean?
        if(length(index)>1){		# if two pixels are equally close, randomly pick one
          index <- index[sample(1:length(index),1)]
        }
        si[i] <- index
      } #if observed
    } #i
  } #t
  
  # initial pixel containing locations each occasion
  UPix.st <- array(NA, dim=c(M,max(K),T)) # initial values when not detected
  UxInPix.st <- array(NA, dim=c(M,max(K),T)) 
  UyInPix.st <- array(NA, dim=c(M,max(K),T))
  for(i in 1:M){
    for(t in 1:T){
      for(k in 1:K[t]){
        # if detected, initial values stay as NA 
        if(y.aug[i,k,t]==0){		# if not detected
          UPix.st[i,k,t] <- si[i,t] #use pixel of activity center
          UxInPix.st[i,k,t] <- 0
          UyInPix.st[i,k,t] <- 0
        } #if
      } #k
    } #t
  } #i
  
  return(list(si, UPix.st, UxInPix.st, UyInPix.st))
}

# Generate different initial values for each MCMC chain
n.chains = 3 #number of MCMC chains
initsList <- vector("list", n.chains)
for(i in 1:n.chains){
  initU <- U.init(nPix, M, T, K, y.aug, y.aug.x, y.aug.y, dat)
  l <- list(z=matrix(1, M, T),
            s=initU[1][[1]], UPix=initU[2][[1]], UxInPix=initU[3][[1]], UyInPix=initU[4][[1]],
            b.gam=runif(3,-5,5), #recruitment (3 quadratic terms)
            b.phi=runif(2,-5,5), #survival (2 linear terms)
            beta1=runif(1,-5,5), beta2=runif(1,-5,5), #density, resource selection
            p0=runif(1,0,1), sigma=runif(1,0,3), #detection
            move.sigma=runif(1,0,5) ) #movement
  initsList[[i]] <- l 
}


#################
# Nimble functions to speed things up
#################

library(nimble)

# Create Nimble function to calculate relative density and probabilities for activity centers
PixelDensity <- nimbleFunction(
  run = function(T = double(0),	           # number of primary periods
                 B1 = double(0), B2 = double(0), #habitat coefficients
                 SST = double(2) )	             # matrix of covariate values, each pixel, each primary
  {
    nPix <- dim(SST)[1]
    D <- matrix(nrow=nPix, ncol=T, init = FALSE)  #to store expected relative density
    pi.d <- matrix(nrow=nPix, ncol=T, init = FALSE)  #to store probabilities for activity centers
    for(t in 1:T){
      D[,t] <- exp(B1*SST[,t] + B2*(SST[,t]^2) )
      pi.d[,t] <- D[,t]/sum(D[,t]) #standardize to sum to 1
    }
    
    returnType(double(2))
    return(pi.d)
})

# Create Nimble function to calculate probability of pixel use (movement outcomes)
PixelUse <- nimbleFunction(
  run = function(T = double(0),	                 # number of primary periods
                 distMat = double(2),	           # matrix of distance between pixels
                 m.alpha = double(0),           #movement coefficient
                 B1 = double(0), B2 = double(0), #habitat coefficients
                 SST = double(2) ) 	             # matrix of covariate values, each pixel, each primary
  {
    nPix <- dim(distMat)[1]
    pi.move <- array(dim=c(nPix,nPix,T), init = FALSE)  #to store output
    for(t in 1:T){
      for(i in 1:nPix){
        pix.mu <- exp((-m.alpha * (distMat[i,])^2) +  #movement outcome (U) is function of distance from starting pixel
                        B1*SST[,t] + B2*(SST[,t]^2) )         #and habitat covariates
        pi.move[i,,t] <- pix.mu/sum(pix.mu)   #standardize to sum to 1
      }
    }
    
    returnType(double(3))
    return(pi.move)
})

# Create Nimble function to calculate distance to each transect line
# p[i,k,t] calculated inside function, to remove min_d, Ux, and Uy nodes from model
PerpendicularDistance <- nimbleFunction(
  run = function(Sx = double(0), 	# X coordinate of U location pixel
                 Sy = double(0),	# Y coordinate of U location pixel
                 xInPix = double(0),      #x location within pixel
                 yInPix = double(0),      #y location within pixel
                 z = double(0),           #whether individual is alive
                 p_0 = double(0),          #baseline detection (at distance=0)
                 a_1 = double(0),      #effect of distance on detection
                 TL_data = double(2))	# matrix holding trackline data; columns: x-start, x-end, y-start, y-end, slope, intercept 
  {
    Ux <- Sx + xInPix	# actual location
    Uy <- Sy + yInPix
    
    numLines <- dim(TL_data)[1]
    dist <- numeric(numLines, init = FALSE) #to store distances to survey lines
    
    XonLine <- (Ux + (TL_data[,5] * Uy) - (TL_data[,5] * TL_data[,6])) / (TL_data[,5]^2 + 1)
    YonLine <- TL_data[,5] * XonLine + TL_data[,6]
    for(i in 1:numLines){
      if( (XonLine[i] >= TL_data[i,1] & XonLine[i] <= TL_data[i,2]) | (XonLine[i] <= TL_data[i,1] & XonLine[i] >= TL_data[i,2]) ){
        dist[i] <- sqrt((XonLine[i] - Ux)^2 + (YonLine[i] - Uy)^2)
      } else{
        dist[i] <- min(c(sqrt((TL_data[i,1] - Ux)^2 + (TL_data[i,3] - Uy)^2), sqrt((TL_data[i,2] - Ux)^2 + (TL_data[i,4] - Uy)^2)))
      }
    }
    minDist <- min(dist) #distance to closest line
    p <- z * p_0 * exp(-a_1 * (minDist^2)) #detection prob
    
    returnType(double(0))
    return(p)
})


#################
# BUGS model in Nimble, vectorized
#################

OpenSCR.Mod <- nimbleCode({
  
  ## Priors
  #recruitment, logit-quadratic function of time
  b.gam[1] ~ dunif(-5, 5) #intercept, recruitment
  b.gam[2] ~ dunif(-5, 5) #time
  b.gam[3] ~ dunif(-5, 5) #time^2
	  logit(gamma[1:T]) <- b.gam[1] + (b.gam[2]*stime[1:T]) + (b.gam[3]*((stime[1:T])^2))
  #survival, logit-linear functions of time
  b.phi[1] ~ dunif(-5, 5) #intercept, survival
  b.phi[2] ~ dunif(-5, 5) #time
    logit(phi[1:(T-1)]) <- b.phi[1] + (b.phi[2]*stime[1:(T-1)])
	
  #movement
  move.sigma ~ dunif(0, 5)
  move.alpha <- 1/(2*(move.sigma^2))
  pi.move[1:nPixels,1:nPixels,1:T] <- PixelUse(T=T, distMat=distMat[1:nPixels,1:nPixels], m.alpha=move.alpha,
												B1=beta1, B2=beta2, SST=sst[1:nPixels,1:T])
  
  # Detection
  p0 ~ dbeta(1,1) #baseline detection
  sigma ~ dunif(0, 3) #effect of distance on detection, Half-normal
  alpha1 <- 1/(2*(sigma^2))
  
  # Habitat coefficients
  beta1 ~ dunif(-5, 5) #temp
  beta2 ~ dunif(-5, 5) #temp^2
  
  # probabilities for activity centers, derived from relative density in each primary
  pi.d[1:nPixels,1:T] <- PixelDensity(T=T, B1=beta1, B2=beta2, SST=sst[1:nPixels,1:T])
  
  ## Likelihood
  for(i in 1:M) {
    ## Alive state
	  z[i,1] ~ dbern(gamma[1])  #first primary
    for (t in 2:T){   #remaining primary's
      mu[i,t] <- (phi[t-1]*z[i,t-1]) + (gamma[t]*(1-z[i,t-1])) #if individual can enter population multiple times
      z[i,t] ~ dbern(mu[i,t])
    } #t
	  w[i] <- 1 - equals(sum(z[i,1:T]), 0) #if ever in population
    
    ## Activity center, movement and detection
    for (t in 1:T){   #for each primary
      s[i,t] ~ dcat(pi.d[1:nPixels,t])  # activity center, independent
      for (k in 1:K[t]){ #for each secondary
        UPix[i,k,t] ~ dcat(pi.move[s[i,t],1:nPixels,t])   #pixel
        UxInPix[i,k,t] ~ dunif(-(side/2), (side/2))		# location within pixel
        UyInPix[i,k,t] ~ dunif(-(side/2), (side/2))
        # detection prob
		    p[i,k,t] <- PerpendicularDistance(Sx=Sx[UPix[i,k,t]], Sy=Sy[UPix[i,k,t]], xInPix=UxInPix[i,k,t], yInPix=UyInPix[i,k,t],
                                          z=z[i,t], p_0=p0, a_1=alpha1, TL_data = lines.arr[1:J[t,k],,k,t])
        y[i,k,t] ~ dbern(p[i,k,t])
      } #k
    } #t
  } #i
  
  ## Derived parameters							
  for (t in 1:T){
    N[t] <- sum(z[1:M,t])   # total abundance
  } #t
  R[1] <- N[1] #entries, first primary
  for (t in 2:T){
    recruit[1:M,t] <- (1-z[1:M,t-1]) * z[1:M,t]
    R[t] <- sum(recruit[1:M,t])   # total Number of entries
  } #t
  Nsuper <- sum(w[1:M])  # total number ever in population
  
})


#################
# Compile and run model
#################

#Compile model
LS = nimbleModel(code=OpenSCR.Mod, name="LS", constants=constants, data=j.data, inits=initsList[[1]])
LSConfig = configureMCMC(LS, monitors=parameters)
LSMCMC = buildMCMC(LSConfig)
CmodelLS = compileNimble(LS)
LSCompile = compileNimble(LSMCMC, project = LS)

### Run model
n.iter = 1500
burnin = 500
Sys.time() #start clock
out.r = runMCMC(LSCompile, niter=n.iter, nburnin=burnin, nchains=n.chains, inits=initsList) #run model
Sys.time()
#


#################
# Summarize posterior
#################

library(asbio)

samples = array(NA, dim=c(dim(out.r[[1]]), n.chains))
for(chain in 1:n.chains){ #save results from each chain
  samples[,,chain] = out.r[[chain]]
}
smmry = matrix(nrow = dim(samples)[2], ncol = 4)
colnames(smmry) = c("Mean", "Prcntl.025", "Prcntl.975", "Rhat")
rownames(smmry) = colnames(out.r[[1]])
for(j in 1:dim(samples)[2]){ #for each parameter
  smmry[j,1] = mean(samples[,j,])
  smmry[j,2] = quantile(samples[,j,], 0.025)
  smmry[j,3] = quantile(samples[,j,], 0.975)
  smmry[j,4] = R.hat(samples[,j,], 0)
}
smmry
